# Supplementary material for: Towards Better CARE for Superficial Fungal Infections: A Consultation Guide for the Community Pharmacy
Source: Pharmacy (Basel). 2022 Feb 11;10(1):29. doi: 10.3390/pharmacy10010029 (PMC8878117; doi:10.3390/pharmacy10010029)
Supplement: Supplementary file 1 [file pharmacy-10-00029-s001.zip]

Archive with 2 entries (2 files):
- SupplementaryFile1_ConsumerSurvey.pdf
- SupplementaryFile2_PharmacistSurvey.pdf
